# Supplementary material for: Analysis of CpG methylation sites and CGI among human papillomavirus DNA genomes
Source: BMC Genomics. 2011 Nov 25;12:580. doi: 10.1186/1471-2164-12-580 (PMC3293833; doi:10.1186/1471-2164-12-580)
Supplement: Additional file 1 — Table S1. CpG observed and expected values for each HPV type. The table contains the GenBank accession number, the CpG observed and expected numbers, and the CpG O/E ratio, for all 92 HPV types included in the analysis. [file 1471-2164-12-580-S1.XLS]

## Sheet: Table S1
Table S1. Expected and observed CpG values for each HPV type
Accession number	HPV type	Overall GC content	CpG number		CpG O/E ratio	CpG proportion	Tropism
			Expected	Observed
NC_001356	1a	40.2815	316	153	0.484177	0.024	Cutaneous
NC_001352	2a	48.3969	459	253	0.551198	0.039	Cutaneous
NC_001588	3	45.5243	403	230	0.57072	0.033	Cutaneous
NC_001457	4	38.5285	271	128	0.472325	0.02	Cutaneous
NC_001531	5	42.3832	347	189	0.544669	0.031	Cutaneous
S73503	6a	40.5119	328	154	0.469512	0.024	Low-Risk
NC_001595	7	39.5166	311	165	0.530547	0.023	Cutaneous
NC_001532	8	42.9579	352	174	0.494318	0.024	Cutaneous
NC_001596	9	40.9874	310	147	0.474194	0.02	Cutaneous
X74465	10	45.8644	413	230	0.556901	0.034	Cutaneous
M14119	11	41.0415	332	155	0.466867	0.021	Low-Risk
NC_001577	12	42.2912	342	175	0.511696	0.024	Cutaneous
X62843	13	39.4416	306	137	0.447712	0.022	Low-Risk
NC_001578	14D	40.9195	310	151	0.487097	0.021	Cutaneous
NC_001579	15	39.5575	287	152	0.529617	0.02	Cutaneous
U89348*	16	36.5166	263	112	0.425856	0.019	High-risk
X74469	17	40.8779	307	161	0.52443	0.021	Cutaneous
AY262282	18	40.4353	320	168	0.525	0.031	High-Risk
NC_001581	19	40.6376	316	165	0.522152	0.021	Cutaneous
NC_001679	20	41.3562	331	161	0.486405	0.027	Cutaneous
NC_001680	21	41.1107	328	182	0.554878	0.028	Cutaneous
NC_001681	22	40.2552	296	160	0.540541	0.027	Cutaneous
NC_001682	23	39.8689	289	152	0.525952	0.024	Cutaneous
NC_001683	24	40.0027	296	133	0.449324	0.022	Cutaneous
NC_001582	25	41.8514	337	191	0.566766	0.023	Cutaneous
NC_001583	26	38.5996	292	146	0.5	0.021	High-risk**
NC_001584	27	48.6386	461	255	0.553145	0.037	Cutaneous
NC_001684	28	46.1239	420	234	0.557143	0.039	Cutaneous
U31784	29	45.7302	411	226	0.549878	0.034	Cutaneous
NC_001585	30	40.3846	319	155	0.485893	0.021	Low-Risk
NC_001527	31	37.1082	271	122	0.450185	0.021	High-risk
NC_001586	32	40.9748	333	172	0.516517	0.028	Low-Risk
M12732	33	36.5533	263	115	0.437262	0.022	High-Risk
NC_001587	34	38.2364	280	122	0.435714	0.018	Low-Risk
NC_001529	35	37.0781	268	117	0.436567	0.02	High-risk
NC_001686	36	42.3465	344	188	0.546512	0.03	Cutaneous
NC_001687	37	40.5471	302	162	0.536424	0.028	Cutaneous
NC_001688	38	40.6486	304	156	0.513158	0.026	Cutaneous
M62849	39	40.1506	315	157	0.498413	0.029	High-Risk
NC_001589	40	43.7856	377	196	0.519894	0.027	Low-Risk
NC_001354	41	46.9267	417	262	0.628297	0.042	Cutaneous
NC_001534	42	39.472	307	142	0.462541	0.026	Low-Risk
AJ620205	43	40.326	322	152	0.47205	0.028	Low-Risk
NC_001689	44	41.1464	331	152	0.459215	0.024	Low-Risk
NC_001590	45	39.6284	307	154	0.501629	0.024	High-Risk
NC_001530	47	41.9881	339	159	0.469027	0.023	Cutaneous
NC_001690	48	36.7606	237	114	0.481013	0.023	Cutaneous
NC_001591	49	41.1111	318	152	0.477987	0.023	Cutaneous
NC_001691	50	36.8318	242	108	0.446281	0.022	Cutaneous
NC_001533	51	39.0753	297	145	0.488215	0.02	High-Risk
NC_001592	52	38.6553	296	133	0.449324	0.021	High-risk
X74482	53	40.1349	315	145	0.460317	0.022	High-Risk*
NC_001676	54	41.8611	339	142	0.418879	0.022	Low-Risk
NC_001692	55	40.7057	323	143	0.442724	0.024	Low-Risk
NC_001594	56	37.9143	279	130	0.46595	0.019	High-risk
NC_001353	57	50.07	491	289	0.588595	0.044	Cutaneous
D90400	58	37.8834	280	133	0.475	0.026	High-Risk
X77858	59	38.6398	294	140	0.47619	0.025	High-risk
NC_001693	60	36.9616	248	131	0.528226	0.02	Cutaneous
U31793	61	46.3012	426	206	0.483568	0.03	Low-Risk
NC_006357	62	46.0455	427	213	0.498829	0.036	Low-Risk
NC_001458	63	40.4328	298	149	0.5	0.024	Cutaneous
NC_001459	65	39.4226	281	122	0.434164	0.017	Cutaneous
U31794	66	38.4458	286	130	0.454545	0.02	High-Risk*
NC_004710	67	38.4822	288	132	0.458333	0.025	Low-Risk
AJ831568	68	40.1176	313	164	0.523962	0.029	High-Risk
NC_002171	69	38.7662	288	136	0.472222	0.024	Low-Risk
U21941	70	40.3289	320	155	0.484375	0.027	Low-Risk
NC_002644	71	44.3932	393	199	0.506361	0.026	Low-Risk
NC_006164	72	45.656	415	207	0.498795	0.033	Low-Risk
NC_006165	73	36.2468	251	108	0.430279	0.022	High-Risk
NC_004501	74	41.0042	331	155	0.468278	0.026	Low-Risk
NC_006166	75	41.3427	319	159	0.498433	0.028	Cutaneous
NC_006167	76	41.6479	325	151	0.464615	0.025	Cutaneous
Y15175	77	45.9997	414	230	0.555556	0.035	Cutaneous
NC_006169	80	39.8007	291	142	0.487973	0.022	Cutaneous
AJ620209	81	44.7831	402	184	0.457711	0.031	Low-Risk
NC_002172	82	40.1982	317	152	0.479495	0.027	High-Risk
AF151983	83	45.8662	425	215	0.505882	0.03	Low-Risk
AF293960	84	46.4394	427	222	0.519906	0.034	Low-Risk
AF131950	cand85	37.7496	277	129	0.465704	0.024	Low-Risk
NC_003115	86	45.9226	419	202	0.4821	0.032	Low-Risk
NC_002627	87	45.2113	407	190	0.46683	0.027	Low-Risk
NC_010329	88	40.1174	293	144	0.491468	0.024	Cutaneous
NC_004103	89	46.1377	429	211	0.491841	0.036	Low-Risk
NC_004104	90	46.67	437	216	0.494279	0.037	Low-Risk
AF419318	cand91	40.246	320	216	0.675	0.028	Low-Risk
NC_004500	92	39.9678	293	134	0.457338	0.022	Cutaneous
NC_005133	93	39.3691	286	125	0.437063	0.024	Cutaneous
NC_005352	94	46.2251	418	239	0.57177	0.04	Cutaneous
AJ620210	95	39.1032	278	121	0.435252	0.018	Cutaneous
NC_005134	96	40.3065	298	139	0.466443	0.024	Cutaneous
*Modify based on information from Theoretical Biology and Biophysics Group in Los Alamos National Laboratory.
