# Supplementary material for: Analysis of CpG methylation sites and CGI among human papillomavirus DNA genomes
Source: BMC Genomics. 2011 Nov 25;12:580. doi: 10.1186/1471-2164-12-580 (PMC3293833; doi:10.1186/1471-2164-12-580)
Supplement: Additional file 2 — Table S2. Proportion of CpG sites among different genomic regions. The table contains the proportion of CpGs in the E6, E7, E1, E2, E4, L2 and L1 ORFs, and the LCR, the entire genome and all ORFs together, for every viral type. [file 1471-2164-12-580-S2.XLS]

## Sheet: Table S2
Table S2. Proportion of CpG sites among different genomic regions
HPV Type	Genomic region								Complete Genome	All ORFs
	E6	E7	E1	E2	E4	L2	L1	LCR
1a	0.019	0.05	0.018	0.025	-	0.014	0.016	0.02	0.02	0.024
2a	0.023	0.039	0.031	0.044	0.073	0.035	0.026	0.043	0.032	0.039
3	0.039	-	0.027	0.036	-	0.03	0.033	0.024	0.029	0.033
4	0.017	0.023	0.016	0.027	0.029	0.019	0.009	0.023	0.017	0.02
5	0.015	0.042	0.02	0.039	0.066	0.024	0.014	0.031	0.024	0.037
6a	0.033	0.02	0.019	0.015	0.033	0.025	0.019	0.02	0.019	0.021
7	0.024	0.027	0.017	0.027	-	0.024	0.019	0.021	0.021	0.023
8	0.026	0.032	0.017	0.039	-	0.019	0.014	0.035	0.023	0.024
9	0.007	0.035	0.012	0.037	-	0.017	0.01	0.052	0.02	0.02
10	0.038	0.038	0.025	0.036	-	0.029	0.036	0.022	0.029	0.034
11	0.022	0.017	0.021	0.023	0.0489297	0.025	0.016	0.021	0.02	0.022
12	0.019	0.032	0.019	0.037	-	0.021	0.014	0.032	0.023	0.024
13	0.022	0.036	0.015	0.018	0.034	0.02	0.012	0.027	0.017	0.02
14D	-	-	0.014	0.041	-	0.019	0.01	-	0.02	0.021
15	0.014	0.025	0.013	0.037	-	0.021	0.011	0.047	0.021	0.02
16	0.019	0.02	0.012	0.018	0.038	0.013	0.012	0.019	0.014	0.019
17	0.012	0.031	0.016	0.04	-	0.017	0.011	0.05	0.022	0.021
18	0.031	0.035	0.018	0.027	0.06	0.028	0.016	0.018	0.021	0.029
19	0.011	0.026	0.018	0.038	-	0.019	0.013	0.04	0.021	0.021
20	0.014	0.029	0.013	0.04	0.064	0.015	0.015	0.035	0.021	0.027
21	0.014	0.033	0.015	0.046	0.056	0.018	0.015	0.041	0.023	0.028
22	0.014	0.023	0.015	0.034	0.058	0.023	0.018	0.04	0.022	0.027
23	0.017	0.041	0.016	0.026	0.03	0.019	0.018	0.047	0.021	0.024
24	0.007	0.038	0.01	0.028	0.04	0.015	0.013	0.05	0.018	0.022
25	0.012	0.026	0.019	0.04	-	0.024	0.016	0.047	0.025	0.023
26	0.02	0.029	0.016	0.021	-	0.021	0.02	0.016	0.019	0.021
27	0.034	0.054	0.03	0.043	-	0.032	0.029	0.047	0.033	0.037
28	0.036	0.038	0.027	0.033	0.071	0.036	0.032	0.018	0.029	0.039
29	0.038	0.033	0.021	0.033	0.043	0.039	0.03	0.023	0.029	0.034
30	0.022	0.022	0.019	0.026	-	0.022	0.016	0.019	0.02	0.021
31	0.022	0.027	0.013	0.016	0.039	0.018	0.015	0.014	0.015	0.02
32	0.028	0.048	0.017	0.03	-	0.031	0.013	0.016	0.022	0.028
33	0.029	0.014	0.013	0.015	0.048	0.021	0.014	0.009	0.015	0.019
34	0.025	0.017	0.015	0.02	-	0.016	0.017	0.015	0.016	0.018
35	0.024	0.023	0.018	0.014	0.034	0.014	0.011	0.014	0.015	0.018
36	0.013	0.042	0.017	0.037	0.058	0.022	0.021	0.035	0.024	0.03
37	0.016	0.025	0.015	0.038	0.067	0.02	0.014	0.042	0.022	0.028
38	0.007	0.04	0.015	0.03	0.051	0.021	0.018	0.039	0.021	0.026
39	0.038	0.03	0.017	0.022	0.056	0.019	0.018	0.019	0.02	0.025
40	0.039	0.021	0.022	0.028	-	0.034	0.019	0.025	0.025	0.027
41	0.04	0.029	0.029	0.05	0.088	0.037	0.02	0.054	0.034	0.037
42	0.031	0.032	0.016	0.022	0.041	0.026	0.013	0.016	0.018	0.024
43	0.028	0.023	0.012	0.028	0.064	0.022	0.019	0.02	0.019	0.028
44	0.031	0.024	0.015	0.019	0.037	0.022	0.019	0.023	0.019	0.024
45	0.027	0.034	0.017	0.028	-	0.023	0.018	0.015	0.02	0.024
47	0.004	0.048	0.017	0.027	0.034	0.021	0.013	0.039	0.021	0.023
48	0.00699301	0.0283688	0.0129068	0.02267	0.0621891	0.010603	0.0149157	0.0327511	0.0160563	0.0226638
49	0.0167866	0.0384615	0.0185792	0.0265849	-	0.0185185	0.0111111	0.0405728	0.0201058	0.0216736
50	0.0164319	0.0319149	0.0116667	0.0184719	0.0408163	0.0131492	0.0103359	0.0295858	0.0150334	0.0203981
51	0.0328947	0.0359477	0.0136483	0.0194986	0.0454545	0.0163468	0.0184818	0.0218642	0.0185707	0.0260389
52	0.029	0.027	0.014	0.022	-	0.021	0.014	0.016	0.017	0.021
53	0.026	0.025	-	0.023	-	0.018	0.018	0.02	0.018	0.022
54	0.032	0.017	0.018	0.019	0.032	0.021	0.013	0.023	0.018	0.022
55	0.029	0.027	0.017	0.019	0.037	0.022	0.014	0.018	0.018	0.024
56	0.015	0.028	0.014	0.016	-	0.021	0.019	0.016	0.017	0.019
57	0.024	0.05	0.035	0.05	0.072	0.043	0.035	0.04	0.037	0.044
58	0.027	0.027	0.017	0.023	0.054	0.019	0.016	0.01	0.017	0.0228251
59	0.029	0.025	0.017	0.022	0.046	0.019	0.014	0.016	0.018	0.0216165
60	0.012	0.01	0.015	0.03	0.042	0.02	0.01	0.03	0.018	0.02
61	0.027	0.024	0.028	0.029	0.05	0.033	0.022	0.025	0.026	0.03
62	0.034	0.038	0.023	0.036	0.07	0.029	0.026	0.024	0.026	0.036
63	0.014	0.03	0.012	0.027	0.047	0.017	0.019	0.047	0.02	0.024
65	0.009	0.013	0.012	0.024	0.03	0.021	0.011	0.032	0.017	0.017
66	0.019	0.028	0.014	0.018	0.025	0.019	0.015	0.021	0.017	0.02
67	0.031	0.02	0.018	0.023	0.051	0.019	0.014	0.013	0.017	0.024
68	0.029	0.039	0.02	0.023	0.056	0.021	0.018	0.02	0.021	0.026
69	0.026	0.038	0.013	0.018	0.039	0.016	0.021	0.018	0.018	0.023
70	0.031	0.03	0.018	0.02	0.047	0.018	0.022	0.014	0.02	0.025
71	-	0.03	0.024	0.032	-	0.023	0.024	-	0.025	0.026
72	0.025	0.03	0.028	0.032	0.065	0.033	0.021	0.026	0.026	0.033
73	0.031	0.02	0.012	0.015	0.046	0.015	0.015	0.014	0.014	0.022
74	0.031	0.028	0.017	0.024	0.045	0.024	0.017	0.016	0.02	0.024
75	0.012	0.039	0.018	0.031	0.06	0.017	0.016	0.039	0.021	0.028
76	0.01	0.039	0.016	0.028	0.05	0.019	0.014	0.038	0.02	0.025
77	0.045	0.033	0.026	0.034	0.049	0.031	0.031	0.019	0.029	0.035
80	0.014	0.025	0.015	0.028	0.041	0.017	0.012	0.044	0.019	0.022
81	0.03	0.02	0.022	0.033	0.065	0.024	0.024	0.02	0.023	0.031
82	0.022	0.036	0.016	0.023	0.056	0.02	0.017	0.019	0.019	0.024
83	0.032	0.02	0.027	0.028	0.044	0.033	0.03	0.024	0.027	0.03
84	0.036	0.031	0.027	0.028	0.051	0.041	0.026	0.023	0.028	0.034
cand85	0.03	0.024	0.012	0.022	0.049	0.016	0.015	0.015	0.017	0.022
86	0.027	0.021	0.026	0.036	0.061	0.031	0.024	0.02	0.025	0.032
87	0.028	0.024	0.024	0.028	0.03	0.029	0.026	0.017	0.024	0.027
88	0.021	0.024	0.015	0.029	0.048	0.02	0.014	0.029	0.02	0.024
89	0.04	0.044	0.025	0.031	0.056	0.029	0.024	0.021	0.026	0.036
90	0.025	0.027	0.024	0.04	0.084	0.029	0.026	0.028	0.027	0.037
cand91	0.039	0.027	0.017	0.026	0.052	0.018	0.016	0.015	0.019	0.028
92	0.002	0.022	0.014	0.036	0.059	0.014	0.009	0.041	0.018	0.022
93	0.011	0.034	0.009	0.032	0.054	0.014	0.012	0.029	0.017	0.024
94	0.045	0.034	0.026	0.038	0.069	0.034	0.036	0.023	0.03	0.04
95	0.009	0.01	0.012	0.024	0.04	0.023	0.01	0.028	0.016	0.018
96	0.019	0.017	0.017	0.032	0.058	0.016	0.009	0.053	0.019	0.024
Average	0.0235678	0.0295633	0.0181077	0.0286655	0.0505793	0.0225611	0.0178135	0.0272419	0.0212801	0.0258067
Maximun	0.045	0.054	0.035	0.05	0.088	0.043	0.036	0.054	0.037	0.044
Minimun	0.002	0.01	0.009	0.014	0.025	0.010603	0.009	0.009	0.014	0.017
