# Supplementary material for: Analysis of CpG methylation sites and CGI among human papillomavirus DNA genomes
Source: BMC Genomics. 2011 Nov 25;12:580. doi: 10.1186/1471-2164-12-580 (PMC3293833; doi:10.1186/1471-2164-12-580)
Supplement: Additional file 3 — Table S3. CpG islands per region from each HPV type. The table contains the CpG island number in the E6, E7, E1, E2, E4, L2 and L1 ORFs, and the LCR and of entire genome, the CGI average size and the tropism for every viral type. [file 1471-2164-12-580-S3.XLS]

## Sheet: Table S3
Table S3. CpG islands per region for each HPV type
HPV type	Genomic Regions								Total CGIn*	CGI mean size	Tropism
	E6	E7	E1	E2	E4	L2	L1	LCR
1a	0	1	1	1	-	0	0	0	2	368	Cutaneous
2a	1	1	2	1	1	2	1	1	5	723.6	Cutaneous
3	0	-	1	1	-	3	2	0	7	385.7	Cutaneous
4	0	0	0	1	1	0	0	0	1	466	Cutaneous
5	0	1	2	1	1	1	0	0	4	406	Cutaneous
6a	0	0	1	1	1	2	0	0	4	241.3	Low-Risk
7	0	0	1	1	-	1	0	0	3	332.7	Cutaneous
8	0	0	1	1	-	0	0	0	2	562	Cutaneous
9	0	1	1	1	-	0	0	1	3	388.3	Cutaneous
10	0	1	2	1	-	2	3	1	7	423.7	Cutaneous
11	0	0	1	1	1	1	0	0	3	274.7	Low-Risk
12	0	0	1	1	-	1	0	1	4	356.8	Cutaneous
13	0	1	2	1	1	0	0	0	3	286.7	Low-Risk
14D	-	-	0	1	-	0	0	-	1	835	Cutaneous
15	0	0	0	1	-	0	0	0	1	717	Cutaneous
16	0	0	0	1	1	0	0	0	1	319	High-risk
17	0	0	0	1	-	0	0	1	2	469	Cutaneous
18	0	1	1	1	1	0	0	0	2	264	High-Risk
19	0	0	0	1	-	0	0	0	1	727	Cutaneous
20	0	0	0	1	1	0	0	1	2	367.5	Cutaneous
21	0	0	1	1	1	0	0	0	2	556.5	Cutaneous
22	0	0	1	1	1	0	0	0	2	446.5	Cutaneous
23	0	0	0	1	1	1	0	0	2	413	Cutaneous
24	0	1	1	1	1	0	0	1	3	240	Cutaneous
25	0	0	0	1	-	0	0	0	1	735	Cutaneous
26**	0	0	0	1	-	0	0	0	1	288	High-risk**
27	1	1	2	1	-	2	1	2	6	543.7	Cutaneous
28	1	1	1	1	1	2	2	1	6	475.5	Cutaneous		L1 CGIs shared with L2 and LCR
29	0	1	1	1	1	1	2	1	4	510.3	Cutaneous		L1 CGIs shared with L2 and LCR
30	0	1	1	1	-	0	0	0	2	350	Low-Risk
31	0	0	0	1	1	0	0	0	1	315	High-risk
32	0	0	1	1	-	2	0	0	4	328.5	Low-Risk
33	1	1	0	1	1	0	0	0	2	226.5	High-Risk
34	0	0	0	1	-	0	0	0	1	245	Low-Risk
35	0	0	0	1	1	0	0	0	1	241	High-risk
36	0	1	2	1	1	1	0	0	4	358	Cutaneous
37	0	0	0	1	1	1	0	0	2	498	Cutaneous
38	0	1	1	1	1	0	0	0	2	444.5	Cutaneous
39	0	1	1	1	1	0	0	0	2	273	High-Risk
40	1	0	1	1	-	2	0	0	5	400	Low-Risk
41	1	1	1	1	1	2	1	1	6	574.7	Cutaneous
42	0	0	1	1	1	1	0	0	3	311.7	Low-Risk
43	0	0	1	1	1	0	0	0	2	355	Low-Risk
44	1	1	2	1	1	0	0	0	3	281.3	Low-Risk
45	0	0	0	1	-	2	0	0	3	251	High-Risk
47	0	1	2	1	1	1	0	0	4	354.3	Cutaneous
48	0	0	0	1	1	0	0	0	1	416	Cutaneous
49	0	1	2	1	-	0	0	1	4	251.3	Cutaneous
50	0	0	0	1	1	0	0	0	1	376	Cutaneous
51	0	1	1	1	1	0	0	0	2	286.5	High-Risk
52	0	0	0	1	-	0	0	0	1	335	High-risk
53**	0	1	1	1	-	0	0	0	3	279.3	High-Risk*		Without E1. Hypothetic position
54	1	1	2	1	1	0	1	0	5	265.4	Low-Risk
55	0	1	2	1	1	0	0	0	3	291	Low-Risk
56	0	0	0	1	-	0	0	0	1	279	High-risk
57	1	1	2	1	1	2	2	1	8	505	Cutaneous
58	0	1	0	1	1	0	0	0	2	215	High-Risk
59	0	0	0	1	1	0	0	0	1	377	High-risk
60	0	0	0	1	1	1	0	0	2	350.5	Cutaneous
61	1	1	1	1	1	2	1	2	7	350.6	Low-Risk
62	1	1	1	1	1	2	1	1	5	586.4	Low-Risk
63	0	1	1	1	1	0	0	1	3	308.7	Cutaneous
65	0	0	0	1	1	0	0	0	1	410	Cutaneous
66**	0	0	0	1	1	0	0	0	2	317	High-Risk*
67	0	0	0	1	1	0	0	0	1	368	Low-Risk
68	0	1	1	1	1	0	0	0	2	268	High-Risk
69	0	1	1	1	1	0	0	0	2	251.5	Low-Risk
70	0	1	1	1	1	1	0	0	3	234	Low-Risk
71	-	1	1	1	-	2	1	-	5	319.8	Low-Risk
72	0	1	1	1	1	2	0	0	4	476.3	Low-Risk
73	0	0	0	1	1	0	0	0	1	210	High-Risk
74	0	1	2	1	1	0	0	0	3	304	Low-Risk
75	0	1	2	1	1	0	0	0	3	425.7	Cutaneous
76	0	1	2	1	1	0	0	0	3	340.3	Cutaneous
77	1	1	1	1	1	1	4	1	7	401.4	Cutaneous
80	0	0	0	1	1	0	0	0	1	634	Cutaneous
81	1	1	1	1	1	2	2	1	7	344.4	Low-Risk
82	0	1	1	1	1	0	0	0	2	321.5	High-Risk
83	1	0	1	1	1	1	1	1	6	390.5	Low-Risk
84	0	0	1	1	1	1	1	2	5	591.6	Low-Risk
cand85	0	1	1	1	1	0	0	0	2	282	Low-Risk
86	0	0	1	1	1	3	2	2	7	355.6	Low-Risk
87	0	0	1	1	1	1	2	1	4	363.8	Low-Risk		L1 CGIs shared with L2 and LCR
88	0	0	0	1	1	0	0	0	1	506	Cutaneous
89	1	1	1	1	1	3	2	2	7	406.7	Low-Risk
90	1	1	2	2	1	1	2	1	6	440.3	Low-Risk
cand91	0	0	1	1	1	0	0	0	2	338	Low-Risk
92	0	0	0	1	1	0	0	0	1	588	Cutaneous
93	0	1	1	1	1	0	0	0	2	381	Cutaneous
94	1	1	1	1	1	1	2	1	6	435.5	Cutaneous
95	0	0	0	1	1	0	0	0	1	437	Cutaneous
96	0	0	1	1	1	0	0	0	2	397	Cutaneous
*Many of the CGIs are shared between two or more ORFs, thus the number of CGIs by ORF will be greater than the total.
**Identified as undetermined-risk in Walboomers et al. Added, E1 region is not reported for HPV 53
