# Supplementary material for: Analysis of CpG methylation sites and CGI among human papillomavirus DNA genomes
Source: BMC Genomics. 2011 Nov 25;12:580. doi: 10.1186/1471-2164-12-580 (PMC3293833; doi:10.1186/1471-2164-12-580)
Supplement: Additional file 4 — Table S4. Putative ORFs from HPV types lacking reported ORFs. The table contains every possible coding fragment 200 bp or larger for each HPV type lacking reported ORFs; the starting and ending sites, and the corresponding PCS values. [file 1471-2164-12-580-S4.XLS]

## Sheet: Hoja1
Table S4. ORFs identified for HPV types lacking reported ORFs
HPV TYPE	ORF	START#	END#	SIZE	PCS*
1a	E4	2851	3060	210
	E4	3181	3561	381
3	E7**	416	799	384	0.0442708	Overlaping with E6 and E1
	E4	3321	3611	291
	E4	3337	3555	219
	E4	3842	4189	348
7	E4	3282	3641	360
	E4	3353	3628	276
	E4	3625	3861	237
8	E4	2983	3204	222
	E4	3065	3265	201
	E4	3885	4103	219
9	E4	2809	3033	225
	E4	2928	3239	312
	E4	3199	3816	618
10	E4	3362	3874	513
	E4	3367	3672	306
12	E4	3201	3956	756
	E4	3886	4104	219
14D	LCR	7160	730	1009
	LCR	7160	120	399
	LCR	7160	46	326	0.0276074	Very short sequence
	E6**	47	292	246	0.0162602	Overlaping with E7
	E7**	121	744	624	0.00801282	Overlaping with E6
	E4	2835	3041	207
	E4	2851	3696	846
	E4	2993	3598	606
15	E4	3072	3770	699
	E4	3373	3672	300
17	E4	3182	3460	279
	E4	3196	3786	591
19	E4	2984	3205	222
	E4	3907	4125	219
25	E4*	3919	4137	219	0.0273973
26	E4*	2979	3296	318	0.0157233
27	E4	3233	3622	390
	E4	3279	3479	201
	E4	3391	3627	237
	E4	3543	3812	270
	E4	3915	4196	282
30	E4	3006	3632	627
	E4	3259	3627	369
32	E4*	2850	3125	276	0.0217391
34	E4	3015	3476	462
	E4	3239	3832	594
	E4	3825	4049	225
40	E4	3253	3504	252
	E4	3285	3629	345
45	E4	3376	3648	273
	E4	3909	4130	222
49	E4	3109	3903	795
	E4	3332	3805	474
52	E4	3933	4160	228
	E4	4018	4218	201
53	E1*	1639	2799	1161	0.0146425	Overlaping with E2
	E4	3020	3397	378
	E4	3201	3653	453
	E4	3443	3658	216
56	E4	3047	3307	261
	E4	3222	3629	408
	E4	3325	3549	225
71	E6	102	569	468
	E6	545	769	225
	E4	2947	3171	225
	E4	3020	3298	279
	E4	3288	3821	534
	E4	3290	3610	321
# Starting and ending points are according to the GenBank sequences
* PCS were calculated only for putative ORFs
**We took into account only single putative ORFs larger than 200 bp
