# Supplementary material for: Analysis of CpG methylation sites and CGI among human papillomavirus DNA genomes
Source: BMC Genomics. 2011 Nov 25;12:580. doi: 10.1186/1471-2164-12-580 (PMC3293833; doi:10.1186/1471-2164-12-580)
Supplement: Additional file 5 — Table S5. p values for correlations between regional AsPCS when putative ORFs are included. The table contains p values for correlations between regional AsPCS values when AsPCS from putative ORFs are included. [file 1471-2164-12-580-S5.XLS]

## Sheet: Hoja1
TableS5. p values for correlations* between regional AsPCS when putative ORFs are included
	ORFs	E6	E7	E1	E2	E4	L2	L1	LCR
Genome	0	0.000537943	1.03469e-05	0	0	3.7145e-06	0	0	0.00164801
ORFs		4.43714e-06	2.62179e-07	0	0	4.80844e-11	0	0	0.241799
E6			0.612475	5.2491e-08	0.232485	0.228672	4.07023e-08	2.4257e-10	1.21583e-09
E7				0.00294436	0.00834366	0.146475	0.056747	0.000202703	0.0453337
E1					3.11801e-06	0.000477018	0	0	0.948301
E2						2.92689e-08	2.74612e-05	0.00542741	1.3082e-11
E4							0.0260503	0.000742969	0.0586928
L2								6.66134e-16	0.68675
L1									0.107321
*Pearson Product Moment Correlation and two sided t test.
The only difference in correlation results obtained without considering any putative ORF is in yellow colour.
